# Supplementary material for: Review of the mite subfamily Arctoseiinae Evans with a key to its genera and description of a new genus and species from Siberia (Parasitiformes, Mesostigmata, Ascidae)
Source: Zookeys. 2012 Oct 26;(233):1–20. doi: 10.3897/zookeys.233.3862 (PMC3496904; doi:10.3897/zookeys.233.3862)
Supplement: XML Treatment for Maxinia [file zookeys.233.3862-treatment1.xml]

<!DOCTYPE tp:taxon-treatment
  PUBLIC "-//TaxonX//DTD Taxonomic Treatment Publishing DTD v0 20100105//EN" "tax-treatment-NSO.dtd">
<tp:taxon-treatment xmlns:tp="http://www.plazi.org/taxpub"><tp:treatment-meta><mixed-citation publication-type="journal"><person-group><name><surname>Lindquist</surname><given-names>Evert E.</given-names></name><name><surname>Makarova</surname><given-names>Olga L.</given-names></name></person-group><article-title>Review of the mite subfamily Arctoseiinae Evans with a key to its genera and description of a new genus and species from Siberia (Parasitiformes, Mesostigmata, Ascidae)</article-title><source>Zookeys</source><day>26</day><month>10</month><year>2012</year><volume>2012</volume><issue>233</issue><fpage>1</fpage><lpage>20</lpage><pub-id pub-id-type="doi">10.3897/zookeys.233.3862</pub-id></mixed-citation></tp:treatment-meta><tp:nomenclature><tp:taxon-name>
                            <tp:taxon-name-part taxon-name-part-type="genus">Maxinia</tp:taxon-name-part>
                        <object-id xmlns:xlink="http://www.w3.org/1999/xlink" xlink:type="simple">urn:lsid:zoobank.org:act:271F12C1-9B82-44F6-BD00-B29F44B05C39</object-id>
								<object-id xmlns:xlink="http://www.w3.org/1999/xlink" xlink:type="simple">http://species-id.net/wiki/Maxinia</object-id>
								</tp:taxon-name><tp:taxon-status xmlns:xlink="http://www.w3.org/1999/xlink" xlink:type="simple">gen. n.</tp:taxon-status></tp:nomenclature><tp:treatment-sec sec-type="Type species"><title>Type species.</title><p><italic><tp:taxon-name>Maxinia arctomontana</tp:taxon-name></italic> new species. Monotypic. Genus based on adult female and male material representing one newly described species.
                        </p></tp:treatment-sec><tp:treatment-sec sec-type="Diagnosis"><title>Diagnosis.</title><p>Adults of <italic><tp:taxon-name>Maxinia</tp:taxon-name></italic> are immediately distinguished from those of other arctoseiinae genera by having a broad, robust dorsal shield; by the female having an <!--PageBreak-->apomorphically expansive ventrianal shield that encompasses the metapodal plates anterolaterally and includes setae <italic>JV</italic>1 anteriorly; and by the male having an expansive sternitigenital shield that is fully consolidated with the endopodal strips beside coxae III–IV and abuts an expansive ventrianal shield. In addition, apomorphically, the subcapitulum has a narrow deutosternal groove, and the opisthogaster lacks a setal pair <italic>ZV</italic>1. None of the setae on tarsi II to IV are conspicuously differentiated by thinness, elongation, or curved shape. As in <italic><tp:taxon-name>Arctoseius</tp:taxon-name></italic> Thor, 1930 and <italic><tp:taxon-name>Iphidozercon</tp:taxon-name></italic> Berlese, 1903, genu III carries only seven setae (lacking <italic>pv-</italic>1) on adults; however, adults of those genera have less robust, parallel-sided dorsal shields, retain opisthogastric setae <italic>ZV</italic>1, and their females have free metapodal plates and an anal shield. As in <italic><tp:taxon-name>Zerconopsis</tp:taxon-name></italic> Hull, 1918, adults have robustly sclerotized dorsal and ventral shields. However, adults of <italic><tp:taxon-name>Zerconopsis</tp:taxon-name></italic> have two to several pairs of dorsal shield setae (at least <italic>s</italic>4 and <italic>Z</italic>5) uniquely paddle-like in form, retain opisthogastric setae <italic>ZV</italic>1, eight setae (including <italic>pv-</italic>1) on genu III, and the female ventrianal shield is never expansive enough to include the metapodal plates and setae <italic>JV</italic>1; also, their tarsi II to IV have dorsal proximal setae <italic>ad-</italic>2, <italic>pd-</italic>2 conspicuously elongated and curved.
                        </p></tp:treatment-sec><tp:treatment-sec sec-type="Description"><title>Description.</title><p><italic>Idiosomal dorsum</italic>. Dorsal shield relatively broad, entire, without lateral incisions, well sclerotized; surrounding soft integument smoothly striate; all dorsal shield setae simple, undifferentiated in form; opisthonotal region lacking setae <italic>S</italic>2 (<xref ref-type="fig" rid="F2">Fig. 9</xref>). Dorsal shield with complement of 20 pairs of discernible pore-like structures, of which 4 pairs superficially appear secretory (glandular). Marginal <italic>r-R</italic> series of setae on soft integument in female (<xref ref-type="fig" rid="F3">Fig. 12</xref>), but on dorsal shield edge in male (<xref ref-type="fig" rid="F4">Fig. 22</xref>); <italic>r</italic>-series lacking <italic>r</italic>6, <italic>R</italic>-series with <italic>R</italic>1-6; submarginal <italic>UR</italic>-setae absent. Peritrematal shields uniting with dorsal shield anteriorly and pericoxal strip beside coxa IV posteriorly (<xref ref-type="fig" rid="F2">Fig. 10</xref>). Peritremes somewhat reduced in length.
                        </p><p><italic>Idiosomal venter</italic>.Tritosternum with laciniae free for most of length (<xref ref-type="fig" rid="F3">Fig. 17</xref>). Ventral shields well sclerotized and ornamented (<xref ref-type="fig" rid="F1">Figs 1, 2</xref>, <xref ref-type="fig" rid="F3">12</xref>, <xref ref-type="fig" rid="F4">22</xref>). Female sternal shield entire, continuous with well developed endopodal extensions between coxae I–II, but free from those between coxae II–III (<xref ref-type="fig" rid="F3">Figs 13–16</xref>); endopodal extension between I–II with gland pore apically where approaching or abutting exopodal strip; sternal shield with three pairs of sternal setae and three pairs of poroids; setae <italic>st</italic>4 isolated on soft cuticle. Female with well developed endopodal strips alongside coxae III–IV. Female epigynal shield widened behind level of setae <italic>st</italic>5, its posterior margin broadly convex and nearly abutting ventrianal shield; setae <italic>st</italic>5 and paragenital poroids <italic>iv</italic>5 on soft cuticle; postgenital furrow with two pairs of small platelets. Female with expansive ventrianal shield encompassing metapodal plates anterolaterally and including setae <italic>JV</italic>1 anteriorly, along with other opisthogastric and circumanal setae, except <italic>JV</italic>5, <italic>ZV</italic>4 on soft cuticle; ventrianal shield with paranal setae inserted at level of anterior margin of anus, with gland pores <italic>gv</italic>3 on posterolateral margins, and with cribrum formed as partitioned strip behind level of postanal seta. Male with expansive sternitigenital shield consolidated with presternal platelets and endopodal strips alongside coxae I–IV and abutting expansive ventrianal shield. Male ventrianal shield similar in expansiveness, setation, and other structure to that of female (<xref ref-type="fig" rid="F4">Fig. 22</xref>); setae <italic>JV</italic>5, <italic>ZV</italic>4 on<!--PageBreak--> soft cuticle, <italic>ZV</italic>5 absent. Peritrematal shield consolidated with exopodal strips behind coxae IV, with two poroids and one gland pore in area behind stigma, and a gland pore and poroid at level between coxae II–III; exopodal strip alongside coxae II–III usually fragmented.
                        </p><p><italic>Gnathosoma</italic>. Gnathotectum with basically but variably triramous anterior margin (<xref ref-type="fig" rid="F2">Figs 4–7</xref>, <xref ref-type="fig" rid="F4">26–28</xref>); dorsal face without punctate fields. Chelicerae without any conspicuous process along antiaxial or paraxial lateral surfaces basal to digits (<xref ref-type="fig" rid="F4">Figs 19, 20, 23</xref>); fixed digit with small, setiform pilus dentilis and series of teeth along distal half of masticatory surface; movable cheliceral digit bidentate on female (<xref ref-type="fig" rid="F4">Fig. 19</xref>), unidentate on male (<xref ref-type="fig" rid="F4">Fig. 23</xref>), with arthrodial envelope margin fimbriate; male spermatodactyl simple, digit-like, not recurved basally. Deutosternal groove narrow (<xref ref-type="fig" rid="F2">Fig. 8</xref>), with seven transverse rows of denticles of similar width, rows variably denticulate (2–7 denticles), all rows connected by lateral margins. Corniculi normal in form, parallel in anterior projection from base to apex; internal malae normal in form, similar in length with corniculi or somewhat longer. Subcapitular setae smooth, not greatly disparate in length, <italic>hp</italic>1 not elongated. Palpi with normal setation as described for <tp:taxon-name>Gamasina</tp:taxon-name> by <xref ref-type="bibr" rid="B12">Evans (1964)</xref>; palpfemoral seta <italic>al</italic> and palpgenual setae <italic>al</italic>-1 and <italic>al</italic>-2 more or less spatulate distally; palptarsal apotele two-tined.
                        </p><p><italic>Legs</italic>. Legs I to IV with ambulacrum bearing paired claws without basal swelling (<xref ref-type="fig" rid="F2">Fig. 3</xref>), with paradactyli and rounded pulvilli, ambulacrum I smaller than ambulacra II–IV; legs I–IV similar in thickness, and not disparate in length. Legs II–IV with tarsus (excluding ambulacrum) less than twice as long as tibia. Tarsus I without a sensilla distinguishable as <italic>s</italic> by apically lanceolate form (as found in most other members of subfamily), and without markedly elongated setae apically, but with seven finger-shaped sensillae of different lengths. Tarsi II–IV with apical setal processes inconspicuous, shorter than ambulacrum (to base of claws), and with acutely triangular apical process ventrally. Complement of setae on segments of legs I–II–III–IV typical for <tp:taxon-name>Arctoseiinae</tp:taxon-name> as presented by <xref ref-type="bibr" rid="B24">Lindquist and Evans (1965)</xref>: femora (2-5/3-2) (2-5/3-1) (1-3/1-1) (1-3/1-1) [Setation of femur III was mistakenly presented as 1-4/1-0 in <xref ref-type="bibr" rid="B24">Lindquist and Evans 1965</xref> (see <xref ref-type="bibr" rid="B11">Evans 1963</xref>).]; genua (2-3/2, 2/1-2) (2-3/1, 2/1-1) (1-2/1, 2/0-1) (1-2/1, 2/0-1); tibiae (2-3/2, 2/1-2) (2-2/1, 2/1-1) (1-1/1, 2/1-1) (1-1/1, 2/1-1); in transformation from proto- to deutonymph, seta <italic>pd-</italic>3 not added to genu and tibia I, <italic>pv-</italic>1 but not <italic>pl-</italic>2 added to genu II, and <italic>al-2</italic> not added to genua and tibiae III–IV (this combination of hypotrichy is apomorphic for subfamily). Leg setae collectively smooth; none of setae on tarsi II–IV conspicuously differentiated by thinness, elongation, or curved shape. Legs of male without dimorphically modified setae.
                        </p></tp:treatment-sec><tp:treatment-sec sec-type="Etymology"><title>Etymology.</title><p>The name of the genus is tribute to the first author’s spouse, Maxine Lindquist. Together with him for 55 years, she supported his acarological endeavors, accompanied him in field work throughout North America, and hosted many visiting colleagues at home. The name is feminine in gender.</p></tp:treatment-sec><tp:treatment-sec sec-type="Remarks"><title>Remarks.</title><p>Among some of the characteristics that distinguish them from other taxa of <tp:taxon-name>Arctoseiinae</tp:taxon-name>, adults of <italic><tp:taxon-name>Maxinia</tp:taxon-name></italic> resemble those of the genus <italic><tp:taxon-name>Neojordensia</tp:taxon-name></italic> Evans, 1957, <tp:taxon-name>Ascinae</tp:taxon-name>, <italic>e.g</italic>., the relatively broad, well sclerotized dorsal shield, expansive ven<!--PageBreak-->trianal shield encompassing the metapodal plates and insertions of setae <italic>JV</italic>1, absence of setae <italic>ZV</italic>1, expansive male sternitigenital shield, and the narrow rows of deutosternal denticles. However, adults of <italic><tp:taxon-name>Neojordensia</tp:taxon-name></italic> present dorsal shield setation and leg chaetotactic attributes typical of the subfamily <tp:taxon-name>Ascinae</tp:taxon-name>, and are characterized by different distinctive attributes, including absence of paravertical setae <italic>z</italic>1, absences of setae <italic>av-</italic>2 on genu I and <italic>ad-</italic>2 on tibia II, gnathotectum with convex, smooth anterior margin, female with most or all of <italic>r-R</italic> marginal series of setae on margins of dorsal shield, female sternal region with setae <italic>st</italic>1 on separate presternal plates, and female epigynal shield apomorphically widened to include the paragenital poroids as well as setae <italic>st</italic>5 (<xref ref-type="bibr" rid="B24">Lindquist and Evans 1965</xref>, <xref ref-type="bibr" rid="B3">Athias-Henriot 1973</xref>).
                        </p></tp:treatment-sec><tp:treatment-sec><!--Section generated to contain objects referenced in tp:taxon-treatment.--><fig id="F2" position="float" orientation="portrait"><label>Figures 3–10.</label><caption><p><italic><tp:taxon-name>Maxinia arctomontana</tp:taxon-name></italic> gen. et sp. n., female <bold>3</bold> tarsus II <bold>4–7</bold> gnathotectum <bold>8</bold> subcapitulum <bold>9</bold> dorsal shield <bold>10</bold> peritrematal shield. Scales: <bold>3–8</bold> – 25 μm, <bold>9, 10</bold> – 50 μm.</p></caption><graphic xmlns:xlink="http://www.w3.org/1999/xlink" xlink:href="ZooKeys-233-001-g002.jpg" position="float" orientation="portrait" xlink:type="simple"/></fig><fig id="F3" position="float" orientation="portrait"><label>Figures 11–18.</label><caption><p><italic><tp:taxon-name>Maxinia arctomontana</tp:taxon-name></italic> gen. et sp. n., female <bold>11</bold> antaxial view of palpal tarsus and tibia <bold>12</bold> idiosomal venter <bold>13–16</bold> variants of sclerotization of pericoxal region II <bold>17</bold> tritosternum <bold>18</bold> pericoxal region IV. Scales: <bold>11, 17, 18</bold> – 25 μm, <bold>12–16</bold> – 50 μm.</p></caption><graphic xmlns:xlink="http://www.w3.org/1999/xlink" xlink:href="ZooKeys-233-001-g003.jpg" position="float" orientation="portrait" xlink:type="simple"/></fig><fig id="F4" position="float" orientation="portrait"><label>Figures 19–28.</label><caption><p><italic><tp:taxon-name>Maxinia arctomontana</tp:taxon-name></italic> gen. et sp. n., female <bold>(19–21)</bold> and male <bold>(22–28) 19</bold> paraxial view of chelicera <bold>20</bold> antaxial view of chelicera <bold>21</bold> inner part of spermathecal apparatus <bold>22</bold> idiosomal venter <bold>23</bold> antaxial view of chelicera <bold>24</bold> subcapitulum <bold>25</bold> variant of form of posterior margin of sternitigenital shield <bold>26–28</bold> gnathotectum. Scales: <bold>19, 20, 23, 24, 26–28</bold> – 25 μm, <bold>21, 22, 25</bold> – 50 μm.</p></caption><graphic xmlns:xlink="http://www.w3.org/1999/xlink" xlink:href="ZooKeys-233-001-g004.jpg" position="float" orientation="portrait" xlink:type="simple"/></fig><fig id="F1" position="float" orientation="portrait"><label>Figures 1–2.</label><caption><p><italic><tp:taxon-name>Maxinia arctomontana</tp:taxon-name></italic> gen. et sp. n., ventral view <bold>1</bold> female <bold>2</bold> male.</p></caption><graphic xmlns:xlink="http://www.w3.org/1999/xlink" xlink:href="ZooKeys-233-001-g001.jpg" position="float" orientation="portrait" xlink:type="simple"/></fig></tp:treatment-sec><ref-list><ref id="B12"><mixed-citation xmlns:xlink="http://www.w3.org/1999/xlink" xlink:type="simple"><person-group><name name-style="western"><surname>Evans</surname><given-names>GO</given-names></name></person-group> (<year>1964</year>)<article-title> Some observations on the chaetotaxy of the pedipalps in the Mesostigmata (Acari).</article-title><source>Annals and Magazine of Natural History (Series 13)</source><volume>6</volume>: <fpage>513</fpage>–<lpage>527</lpage>.</mixed-citation></ref><ref id="B24"><mixed-citation xmlns:xlink="http://www.w3.org/1999/xlink" xlink:type="simple"><person-group><name name-style="western"><surname>Lindquist</surname><given-names>EE</given-names></name><name name-style="western"><surname>Evans</surname><given-names>GO</given-names></name></person-group> (<year>1965</year>)<article-title> Taxonomic concepts in the Ascidae, with a modified setal nomenclature for the idiosoma of the Gamasina (Acarina: Mesostigmata).</article-title><source>Memoirs of the Entomological Society of Canada </source><volume>47</volume>: <fpage>1</fpage>-<lpage>64</lpage>. doi: <ext-link ext-link-type="uri" xlink:href="http://dx.doi.org/10.4039/entm9747fv" xlink:type="simple">10.4039/entm9747fv</ext-link></mixed-citation></ref><ref id="B11"><mixed-citation xmlns:xlink="http://www.w3.org/1999/xlink" xlink:type="simple"><person-group><name name-style="western"><surname>Evans</surname><given-names>GO</given-names></name></person-group> (<year>1963</year>)<article-title> Observations on the chaetotaxy of the legs in the free-living Gamasina. Bulletin of the British Museum (Natural History).</article-title><source>Zoology </source><volume>10</volume>: <fpage>275</fpage>-<lpage>303</lpage>.</mixed-citation></ref><ref id="B3"><mixed-citation xmlns:xlink="http://www.w3.org/1999/xlink" xlink:type="simple"><person-group><name name-style="western"><surname>Athias-Henriot</surname><given-names>C</given-names></name></person-group> (<year>1973</year>)<article-title> Observations sur les genres <italic>Neojordensia</italic> Evans et <italic>Orthadenella</italic> n. g. en Europe occidentale (Gamasides, Dermanyssina, Ascidae).</article-title><source>Acarologia </source><volume>15</volume>: <fpage>18</fpage>-<lpage>32</lpage>.</mixed-citation></ref></ref-list></tp:taxon-treatment>
