# Supplementary material for: Review of the mite subfamily Arctoseiinae Evans with a key to its genera and description of a new genus and species from Siberia (Parasitiformes, Mesostigmata, Ascidae)
Source: Zookeys. 2012 Oct 26;(233):1–20. doi: 10.3897/zookeys.233.3862 (PMC3496904; doi:10.3897/zookeys.233.3862)
Supplement: XML Treatment for Maxinia arctomontana [file zookeys.233.3862-treatment2.xml]

<!DOCTYPE tp:taxon-treatment
  PUBLIC "-//TaxonX//DTD Taxonomic Treatment Publishing DTD v0 20100105//EN" "tax-treatment-NSO.dtd">
<tp:taxon-treatment xmlns:tp="http://www.plazi.org/taxpub"><tp:treatment-meta><mixed-citation publication-type="journal"><person-group><name><surname>Lindquist</surname><given-names>Evert E.</given-names></name><name><surname>Makarova</surname><given-names>Olga L.</given-names></name></person-group><article-title>Review of the mite subfamily Arctoseiinae Evans with a key to its genera and description of a new genus and species from Siberia (Parasitiformes, Mesostigmata, Ascidae)</article-title><source>Zookeys</source><day>26</day><month>10</month><year>2012</year><volume>2012</volume><issue>233</issue><fpage>1</fpage><lpage>20</lpage><pub-id pub-id-type="doi">10.3897/zookeys.233.3862</pub-id></mixed-citation></tp:treatment-meta><tp:nomenclature><tp:taxon-name>
                            <tp:taxon-name-part taxon-name-part-type="genus">Maxinia</tp:taxon-name-part>
                            <tp:taxon-name-part taxon-name-part-type="species">arctomontana</tp:taxon-name-part>
                        <object-id xmlns:xlink="http://www.w3.org/1999/xlink" xlink:type="simple">urn:lsid:zoobank.org:act:33101F8A-830E-4F42-958D-FCFB74C3769D</object-id>
								<object-id xmlns:xlink="http://www.w3.org/1999/xlink" xlink:type="simple">http://species-id.net/wiki/Maxinia_arctomontana</object-id>
								</tp:taxon-name><tp:taxon-status xmlns:xlink="http://www.w3.org/1999/xlink" xlink:type="simple">sp. n.</tp:taxon-status><xref ref-type="fig" rid="F1">Figs 1</xref><xref ref-type="fig" rid="F2"/><xref ref-type="fig" rid="F3"/><xref ref-type="fig" rid="F4"/><xref ref-type="fig" rid="F5"/><xref ref-type="fig" rid="F6">35</xref></tp:nomenclature><tp:treatment-sec sec-type="Material"><title>Material.</title><p>Holotype, female: EAST SIBERIA, YAKUTIYA, Suntar-Khayata Range, upper reaches of Kyubyume R., <named-content xmlns:xlink="http://www.w3.org/1999/xlink" content-type="dwc:verbatimCoordinates" xlink:type="simple">63°13'N, 139°36'E</named-content>, 1850 m a.s.l., SW slope, bird outlook with gramineous vegetation, 19.VII 2002, O.L. Makarova (ZIRAS).
                        </p><p>Paratypes: 16 females, 3 males with same data as for holotype (ZIRAS); 6 females, 1 male, the same district, 1600 m a.s.l., snowbed, litter under <italic><tp:taxon-name>Rhododendron aureum</tp:taxon-name></italic>, 29.VII 2002, O.L. Makarova (CNC); MAGADAN REGION, 8 females, 2 males, 3 protonymphs, 1 larva, Olskoye Plateau, upper reaches of Ola R., 1149 m a.s.l., snowbed, litter under <italic><tp:taxon-name>Rhododendron redowskianum</tp:taxon-name></italic>, 10.VIII 2011, O.L. Makarova (ZIRAS).
                        </p><p>Other material: YAKUTIYA, 3 females, vicinity of Ust-Nera settlement, 1400 m a.s.l., litter under <italic><tp:taxon-name>Pinus pumila</tp:taxon-name></italic>, 26.VII 1992, M.B. Potapov; 1 female, Khalerchinskaya Tundra, <named-content xmlns:xlink="http://www.w3.org/1999/xlink" content-type="dwc:verbatimCoordinates" xlink:type="simple">69°24'N, 158°37'E</named-content>, VIII 1991, O.V. Starikova; 4 females, mouth of Kolyma R., <named-content xmlns:xlink="http://www.w3.org/1999/xlink" content-type="dwc:verbatimCoordinates" xlink:type="simple">69°32'N, 160°44'E</named-content>, Pokhodskaya Yedoma, dwarf shrub (<italic><tp:taxon-name>Vaccinium vitis-idaea</tp:taxon-name></italic>, <italic><tp:taxon-name>Betula</tp:taxon-name></italic> sp.) thicket, 18–19.VII 1994, A.B. Babenko; 2 females, delta of Yana R., Shirokostan Peninsula, vicinity of Ledyanoye Lake, <italic><tp:taxon-name>Dryas</tp:taxon-name></italic> community on south slope of valley, 4–6.VIII 1994, A.B. Babenko; 2 females, the same district, date and collector, forb-grassy meadow; MAGADAN REGION, 6 females, 1 male, upper reaches of Kolyma R., Aborigen Mt., <italic><tp:taxon-name>Betula exilis</tp:taxon-name></italic> thicket within icing in valley, litter, 23.VIII 2006, A.A. Alfimov; TAYMYR PENINSULA, 1 female, vicinity of Pyasino Lake, Nyapan’ Upland, <italic><tp:taxon-name>Dryas</tp:taxon-name></italic>-community on hill, 10.VII 1999, O.L. Makarova; 1 female, vicinity of Ragozinka R., <named-content xmlns:xlink="http://www.w3.org/1999/xlink" content-type="dwc:verbatimCoordinates" xlink:type="simple">72°57'N, 80°56'E</named-content>, “lemming hay” on slope, 10.VII 1983, A.B. Babenko; 1 female, mouth of Tareya R., hummocky tundra, 28.VII 2010, O.L. Makarova; 3 females, 3 protonymphs, <named-content xmlns:xlink="http://www.w3.org/1999/xlink" content-type="dwc:verbatimCoordinates" xlink:type="simple">72°50'N, 101°15'E</named-content>, bank of Zakharova Rassokha R., mossy tundra, 3.VII 2011, A.V. Barkalov; YAMAL PENINSULA, 2 females, Seyakha Lake, tundra, litter, 9.VII 1986, V.I. Bulavintsev; 1 female, Yakhadyyakha R., <named-content xmlns:xlink="http://www.w3.org/1999/xlink" content-type="dwc:verbatimCoordinates" xlink:type="simple">72°53'N, 70°56'E</named-content>, lemming hill with <italic><tp:taxon-name>Poa arctica</tp:taxon-name></italic>, 21.VIII 1994, A.B. Babenko; VAIGATCH ISLAND, 1 female, VII 1984, V.I. Bulavintsev; SOUTH SIBERIA, 5<!--PageBreak--> females, Rudnyi Altai Mts., Ivanovskyi Belok Mt., 3.VII 1983, I.P. Vtorov; 1 female, West Sayan Mts., Alashskoye Upland, 2200 m a.s.l., <italic><tp:taxon-name>Dryas</tp:taxon-name></italic>-community, 20.VII 2001, S.K. Stebaeva; 2 females, the same region, vicinity of Sut-Khol Lake, <italic><tp:taxon-name>Larix</tp:taxon-name></italic>-<italic><tp:taxon-name>Vaccinium vitis-idaea</tp:taxon-name></italic>-mosses-community, 27.VII 2001, S.K. Stebaeva.
                        </p></tp:treatment-sec><tp:treatment-sec sec-type="Description"><title>Description.</title><p>Middle-sized dark-yellow or brownish mites with rather broad, somewhat pyri-form idiosoma (<xref ref-type="fig" rid="F1">Figs 1, 2</xref>). Idiosomal shields well sclerotized, very finely punctate, with clearly reticulate ornamentation on nearly all surfaces except peritrematal plates. Many setae of body and appendages with fine, hair-like tips, which often are broken off. Dorsal shield rather broad, covering entire dorsal idiosoma, without lateral incisions.
                        </p><p><bold><italic>Female</italic>.</bold> <italic>Idiosomal dorsum</italic>. Dorsal shield 448–520 × 296–356, moderately broad, <italic>lD/wD</italic> ca 1.34–1.62, its maximal width at level of setae <italic>S</italic>1 (<xref ref-type="fig" rid="F2">Fig. 9</xref>). Podonotal region normally with 18 pairs of simple setae (<italic>s</italic>1, <italic>s</italic>2, <italic>z</italic>1 sometimes symmetrically or asymmetrically absent). Opisthonotal region with 14 pairs of setae (<italic>S</italic>2 always absent). Among podonotal setae <italic>z</italic>1, <italic>s</italic>1, <italic>s</italic>2 distinguished by much shorter length (7–11), length of <italic>j</italic>1,2 18–26, other setae 22–36. On opisthonotal region setae <italic>J</italic>1-4 (20–28) shorter than others (30–44), and <italic>J</italic>5 clearly shortest (11–15). Dorsal shield with 4 pairs of cu<!--PageBreak--><!--PageBreak-->taneous glands <italic>gdj</italic>4, <italic>gdz</italic>6, <italic>gdZ</italic>3 and <italic>gdZ</italic>4. All marginal setae on soft cuticle (<xref ref-type="fig" rid="F3">Fig. 12</xref>); 4 setae in series <italic>r</italic> (their length 16–24), 6 setae in series <italic>R</italic> (22–38); marginal poroid <italic>Rp</italic> in usual position between setae <italic>R</italic>3 and <italic>R</italic>4.
                        </p><p><italic>Idiosomal venter</italic>. Base of tritosternum narrow (18–22 × 11–14); laciniae with sparse large barbs, free for nearly entire length, fused basal area broadest, with short spicules (<xref ref-type="fig" rid="F3">Fig. 17</xref>); length of lacinia free part 68–78. Presternal platelets 10–16 × 20–24, distinct, lineate, clearly separate from sternal shield (<xref ref-type="fig" rid="F3">Fig. 12</xref>). Sternal shield wider (100–124) than long (60–72), <italic>lSt/wSt</italic> 0.48–0.64, minimal width between coxae II 62–74; consolidated with endopodal platelets between coxae I–II but not between coxae II–III. Endopodal projections between coxae I–II strong, nearly straight, their posterolateral margin concave, apices encompassing opening of gland <italic>gvb</italic>, and abutting or uniting with exopodal extensions (<xref ref-type="fig" rid="F3">Figs 13–16</xref>). Sternal shield entirely reticulated; anterior margin straight or slightly concave; posterior margin straight or slightly concave. Sternal shield with typical setae <italic>st</italic>1-3 (30–34) and lyrifissures <italic>iv</italic>1-3; rarely, vestiges of gland <italic>gv</italic>1 present, off posterior margin of sternal shield. Setae <italic>st</italic>4 (22–28) on soft cuticle. Free endopodal fragments between coxae II–III well sclerotized with angular inner margin. Endopodal strips between coxae III and IV free, well developed (<xref ref-type="fig" rid="F3">Fig. 18</xref>), partly hidden under epigynal flap. Epigynal shield (116–132 × 80–116) distinctly reticulated (<xref ref-type="fig" rid="F3">Fig. 12</xref>), broadly axe- or flask-shaped, with broadly convex hyaline flap not extending to sternal shield, and posterior margin broadly convex; lateral margins strongly widening behind level of setae <italic>st</italic>5, but <italic>st</italic>5 (24–28) and paragenital poroids <italic>iv</italic>5 remain on soft cuticle. Two openings of gland <italic>gv</italic>2 medially to coxa IV and on posterior margin of exocoxal strip behind coxa IV usually poorly visible (<xref ref-type="fig" rid="F3">Fig. 18</xref>). Two pairs of postgenital platelets in fold of soft cuticle. Ventrianal shield expansive, fully reticulated, wider (224–280) than long (165–192), <italic>lVA/wVA</italic> 0.63–0.82, consolidated with metapodal platelet sigillae laterally; anterior margin broadly concave, nearly abutting epigynal shield; posterior margin broadly convex, with cribrum a narrow band subdivided along 8 small festoons. Ventrianal shield with 6 (<italic>JV</italic>1-4, <italic>ZV</italic>2, <italic>ZV</italic>3) opisthogastric setae, plus the circumanal setae; setae similar in moderate length (22–30); paranal setae (20–26) inserted at level of anterior margin of anus, and nearly as long as postanal seta (24–32); opening of gland <italic>gv</italic>3 inconspicuous. Setae <italic>ZV</italic>1 absent, and <italic>ZV</italic>4, <italic>JV</italic>5 on soft cuticle; <italic>JV</italic>5 rather long (32–40). Exopodal strip usually fragmented alongside coxae II–III, mostly contiguous with peritrematal shield but ending freely from it, with extension that abuts or merged with endopodal extensions between coxae I–II (<xref ref-type="fig" rid="F3">Figs 13–16</xref>). Peritrematal shield rather wide (<xref ref-type="fig" rid="F2">Fig. 10</xref>), its anterior end united with dorsal shield, its posterior edge connecting with exopodal platelet enveloping coxa IV posteriorly; lyrifissures <italic>ip</italic>1-3 and glands <italic>gp</italic>1-2present (<xref ref-type="fig" rid="F3">Fig. 18</xref>). Peritreme slightly shortened (152–180 × 9–11), not extending beyond mid-level of coxa I anteriorly. Spermathecal apparatus of laelapoid form, without sclerotized sections (<xref ref-type="fig" rid="F4">Fig. 21</xref>).
                        </p><p><italic>Gnathosoma</italic>. Gnathotectum basically triramous, with usually three short, denticulate processes (<xref ref-type="fig" rid="F2">Figs 4–7</xref>), middle projection equal to or longer than lateral ones. Subcapitulum (<xref ref-type="fig" rid="F2">Fig. 8</xref>) longer (98–116) than wide (71–80). Deutosternum with <!--PageBreak--><!--PageBreak-->7 narrow, laterally adjoined rows of denticles (2–7 denticles in each row); groove width 8–9. Hypostomatic pair <italic>hp</italic>3 (39–44) longer than other subcapitular setae (22–30); all setae simple, attenuate. Corniculi of moderate length and width, 30–36 × 11–13. Internal malae slightly longer than corniculi, gradually tapering to tip, with lateral margins fimbriated basally. Chelicera not large (<xref ref-type="fig" rid="F4">Figs 19–20</xref>), its length without basal segment 128–139; cheliceral digits of moderate size (48–57, <italic>lCh/lD</italic> 9.5–12.1 %), one and a half longer than corniculus (<italic>lCh/lCo</italic> 1.48–1.75). Fixed digit of chela ending in apical hook, masticatory surface with one subapical tooth and pilus dentilis in antaxial position and four denticles in paraxial position. Movable digit (44–55) slightly shorter than fixed one, bidentate. Palp length 156–175; internal seta of trochanter (28–32) longer than external seta (19–26); palp with typically specialized setae on femur (<italic>al</italic>) and genu (<italic>al</italic>1, <italic>al</italic>2) thick with oblique tip; palp tarsus without macroseta (<xref ref-type="fig" rid="F3">Fig. 11</xref>).
                        </p><p><italic>Legs</italic>. Legs of moderate length (I 340–396, II 272–304, III 264–296, IV 336–372); leg I shorter than dorsal shield. Length of tarsi I 92–106, II 80–90, III 84–89, IV 102–124. Leg chaetome as described for genus. Setae of legs simple, generally of moderate length; tarsi II–IV each with dorso-proximal setae <italic>ad-</italic>2, <italic>pd-</italic>2 not elongated or curved, and with <italic>al-</italic>1, <italic>pl-</italic>1 not thinner or more elongated than adjacent setae. Ambulacrum I on pedicellate base, claws I (8–10) smaller than claws II–IV (12–15). Tarsus I distally with 7 rod-like solenidia, 5 of them inserted apically. Ambulacra of legs II–IV (length 24–30) with moderately long paradactyli (9–11) extending clearly beyond apices of claws. Tarsi II–IV with apical setae <italic>ad-</italic>1 and <italic>pd-</italic>1 shorter (8–12) than claws (<xref ref-type="fig" rid="F2">Fig. 3</xref>). Four subapical setae on tarsi II–IV evenly distant from apex, almost of equal length, ventral setae <italic>av-</italic>1 and <italic>pv-</italic>1 slightly weaker and shorter (18–23) than lateral setae <italic>al-</italic>1 and <italic>pl-</italic>1 (20–27).
                        </p><p><bold><italic>Male</italic>.</bold> <italic>Idiosomal dorsum</italic>. Dorsal shield 396–424 × 236–276, narrower than in female (<italic>lD/wD</italic> ca 1.50–1.75), fully reticulated, with all <italic>r</italic>-<italic>R</italic> marginal setae (10 pairs) on shield, such that podonotal region with 22 pairs of setae, including <italic>r</italic>2-5, and opisthonotal region with 20 pairs of setae, including <italic>R</italic>1-6 (<italic>S</italic>2 always absent). Relative lengths of setae as on female.
                        </p><p><italic>Idiosomal venter</italic>. Tritosternum base (12–16 × 10–12) shorter than in female (<xref ref-type="fig" rid="F4">Fig. 22</xref>). Presternal platelets connected with sternitigenital shield. Sternitigenital shield fully united with endopodal platelets developed between coxae I–II, coxae II–III, and coxae III–IV, its posterior margin sometimes with pair of indentations (<xref ref-type="fig" rid="F4">Fig. 25</xref>); length of shield 136–158, width between <italic>gvb</italic> openings 92–110, width at midlevel of coxae II 64–72, width at midlevel of coxae IV 60–72. Sternitigenital shield fully reticulated, with setae <italic>st</italic>1-3 (24–30) longer than setae <italic>st</italic>4,5 (20–24), and with lyrifissures  <italic>iv</italic>1,2; lyrifissures <italic>iv</italic>3 and vestiges of glands <italic>gv</italic>1 not discernible. Ventrianal shield abutting but free from sternitigenital and peritrematal shields, fully reticulated, expansive, slightly wider (194–224) than long (176–202), yet narrower than in female, <italic>lVA/wVA</italic> 0.82–0.98, consolidated with metapodal platelet sigillae laterally; anterior margin straight or slightly concave, posterior margin and cribrum formed as in female. Ventrianal shield with setation and form, placement, and lengths of setae as in female, except <italic>JV</italic>1 more removed from anterior margin and poroids <italic>iv</italic>5 present on shield. Setae <italic>ZV</italic>1 absent, <italic>ZV</italic>4 and <italic>JV</italic>5 on soft cuticle.
                        </p><p><!--PageBreak--><!--PageBreak--><italic>Gnathosoma</italic>. Apices of gnathotectum similar to female but sometimes variously shaped in different ways (<xref ref-type="fig" rid="F4">Figs 26–28</xref>). Corniculi and internal malae as in female (<xref ref-type="fig" rid="F4">Fig. 24</xref>). Cheliceral digits (38–43, <italic>lCh/lD</italic> 9.1–10.7 %) longer than corniculus (30–32 × 11–12, <italic>lCh/lCo</italic> 1.22–1.34). Fixed digit with dentition similar to female (<xref ref-type="fig" rid="F4">Fig. 23</xref>) except smaller number of denticles in paraxial row (2–3). Movable digit with one large denticle and simple, closed, trough-like spermatodactyl (length of free part 22–24), protruding shortly beyond tip of digit.
                        </p><p><italic>Legs</italic>. Length of legs I–IV 344–376, 272–284, 256–264 and 320–340 respectively; length of tarsi I–IV 96–101, 78–80, 76–80 and 100–112 respectively. Legs without dimorphically modified setae.
                        </p><p><bold><italic>Deutonymph</italic>.</bold> Unknown.
                        </p><p><bold><italic>Protonymph</italic></bold>.<italic> Idiosomal dorsum</italic>. Idiosoma 304–320 × 185–212. Podonotal shield 188–200 × 176–184, reticulate, with 11 pairs of setae (<xref ref-type="fig" rid="F5">Fig. 29</xref>) and no less than 5 pairs of pore-like structures including opening of gland <italic>gdj</italic>4. Pygidial shield 54–76 × 160–164, reticulate, with 8 pairs of setae and openings of glands <italic>gdZ</italic>3, <italic>gdZ</italic>4. Interscutal soft cuticle with 7 pairs of setae and 3 pairs of mesonotal sclerites, anterior sclerites bearing gland pores <italic>gdz</italic>6 and poroids <italic>idz</italic>6. Setae <italic>r</italic>2, <italic>r</italic>3, and <italic>r</italic>5 on lateral soft cuticle beside podonotal shield. All dorsal setae needle-shaped, their length 14–35, except <italic>J</italic>5 clearly shortest (7–8).
                        </p><p><italic>Idiosomal venter</italic>. Tritosternum as in adults (<xref ref-type="fig" rid="F5">Fig. 31</xref>). Sternal shield poorly sclerotized, with 3 pairs of setae (20–24) and 3 pairs of lyrifissures; presternal platelets weakly developed. Seta <italic>st</italic>5 absent, but poroid <italic>iv</italic>5 distinct. Anal shield nearly circular, with paranal setae nearly as long as postanal seta, and usually with opening of gland <italic>gv</italic>3. Opisthogastric region with 2 pairs of fine medial sclerites, small (10–13 × 7–8) metapodal platelets, 4 pairs of setae and 5 pairs of poroids. Peritremes extending to posterior margins of coxae III.
                        </p><p><italic>Gnathosoma</italic>. Gnathosomal structures in general as in adults, tectum as in <xref ref-type="fig" rid="F5">Fig. 30</xref>.
                        </p><p><italic>Legs</italic>. Leg chaetotaxy typical for protonymphs of <tp:taxon-name>Ascidae</tp:taxon-name> (<xref ref-type="bibr" rid="B24">Lindquist and Evans 1965</xref>).
                        </p><p><bold><italic>Larva</italic>.</bold> <italic>Idiosomal dorsum</italic>. Idiosoma 260 × 180. Podonotal and pygidial shields smooth, bearing 9 and 4 pairs of needle-shaped setae, respectively (<xref ref-type="fig" rid="F5">Fig. 34</xref>). Interscutal soft cuticle with 3 pairs of narrow sclerites and 4 pairs of setae. Pygidial shield bent caudally, so setae <italic>J</italic>5 and <italic>Z</italic>4 inserted on ventral surface.
                        </p><p><italic>Idiosomal venter</italic>. Tritosternum in general as in adults (<xref ref-type="fig" rid="F5">Fig. 32</xref>). Intercoxal region without delineated sternal shield, with 3 pairs of setae (17–18), lacking lyrifissures but with typical subdermal pair of structures between bases of legs III. Ventral soft cuticle with transverse fold nearly delineating podosomatic from opisthogastric regions. Opisthogastric soft cuticle with typical 4 pairs of opisthogastric setae plus ventrolaterally displaced dorsal setae <italic>S</italic>4, <italic>S</italic>5, <italic>Z</italic>5. Anal shield (38 × 78), transversally oval, wider than long, with circumanal setae large, paranals (54) longer than postanal (36), and with gland opening <italic>gv</italic>3 nearly posterior to paranal setae; anal valves with tiny euanal setae; cribrum undeveloped.
                        </p><p><italic>Gnathosoma</italic>. Hypostome, gnathotectum (<xref ref-type="fig" rid="F5">Fig. 33</xref>), chelicera similar to adults, setae <italic>hp</italic>-3 and <italic>pc</italic> absent<!--PageBreak--><!--PageBreak-->.
                        </p><p><italic>Legs</italic>. Leg chaetotaxy typical for larvae of <tp:taxon-name>Ascidae</tp:taxon-name> (<xref ref-type="bibr" rid="B24">Lindquist and Evans 1965</xref>).
                        </p></tp:treatment-sec><tp:treatment-sec sec-type="Etymology"><title>Etymology.</title><p>The species name indicates its geographical range.</p></tp:treatment-sec><tp:treatment-sec sec-type="Distribution"><title>Distribution.</title><p>At present known from zonal and mountainous tundra landscapes of West, Middle and East Siberian sectors (<xref ref-type="fig" rid="F6">Fig. 35</xref>).
                        </p></tp:treatment-sec><tp:treatment-sec sec-type="Ecology"><title>Ecology.</title><p>Recorded from dry and humid tundra sites, meadows including zoogenic ones (e.g. bird of prey outlooks) and shrub (<italic><tp:taxon-name>Pinus pumila</tp:taxon-name></italic>, dwarf <italic><tp:taxon-name>Betula</tp:taxon-name></italic>, <italic><tp:taxon-name>Rhododendron</tp:taxon-name></italic>) communities.
                        </p></tp:treatment-sec><tp:treatment-sec sec-type="Variability"><title>Variability.</title><p>The species is rather stable morphologically. The variability concerns mainly the form of gnathotectum (<xref ref-type="fig" rid="F2">Figs 4–7</xref>, <xref ref-type="fig" rid="F4">26–28</xref>), the degree of coalescence of endocoxal and exocoxal elements around coxa II (<xref ref-type="fig" rid="F3">Figs 13–16</xref>), sometimes the symmetrical or asymmetrical absence of setae <italic>s</italic>1, <italic>s</italic>2, <italic>z</italic>1, and the numbers of denticles in the rows on the deutosternum (usually 2–5 or 3–7).
                        </p><fig id="F1" position="float" orientation="portrait"><label>Figures 1–2.</label><caption><p><italic><tp:taxon-name>Maxinia arctomontana</tp:taxon-name></italic> gen. et sp. n., ventral view <bold>1</bold> female <bold>2</bold> male.</p></caption><graphic xmlns:xlink="http://www.w3.org/1999/xlink" xlink:href="ZooKeys-233-001-g001.jpg" position="float" orientation="portrait" xlink:type="simple"/></fig><fig id="F2" position="float" orientation="portrait"><label>Figures 3–10.</label><caption><p><italic><tp:taxon-name>Maxinia arctomontana</tp:taxon-name></italic> gen. et sp. n., female <bold>3</bold> tarsus II <bold>4–7</bold> gnathotectum <bold>8</bold> subcapitulum <bold>9</bold> dorsal shield <bold>10</bold> peritrematal shield. Scales: <bold>3–8</bold> – 25 μm, <bold>9, 10</bold> – 50 μm.</p></caption><graphic xmlns:xlink="http://www.w3.org/1999/xlink" xlink:href="ZooKeys-233-001-g002.jpg" position="float" orientation="portrait" xlink:type="simple"/></fig><fig id="F3" position="float" orientation="portrait"><label>Figures 11–18.</label><caption><p><italic><tp:taxon-name>Maxinia arctomontana</tp:taxon-name></italic> gen. et sp. n., female <bold>11</bold> antaxial view of palpal tarsus and tibia <bold>12</bold> idiosomal venter <bold>13–16</bold> variants of sclerotization of pericoxal region II <bold>17</bold> tritosternum <bold>18</bold> pericoxal region IV. Scales: <bold>11, 17, 18</bold> – 25 μm, <bold>12–16</bold> – 50 μm.</p></caption><graphic xmlns:xlink="http://www.w3.org/1999/xlink" xlink:href="ZooKeys-233-001-g003.jpg" position="float" orientation="portrait" xlink:type="simple"/></fig><fig id="F4" position="float" orientation="portrait"><label>Figures 19–28.</label><caption><p><italic><tp:taxon-name>Maxinia arctomontana</tp:taxon-name></italic> gen. et sp. n., female <bold>(19–21)</bold> and male <bold>(22–28) 19</bold> paraxial view of chelicera <bold>20</bold> antaxial view of chelicera <bold>21</bold> inner part of spermathecal apparatus <bold>22</bold> idiosomal venter <bold>23</bold> antaxial view of chelicera <bold>24</bold> subcapitulum <bold>25</bold> variant of form of posterior margin of sternitigenital shield <bold>26–28</bold> gnathotectum. Scales: <bold>19, 20, 23, 24, 26–28</bold> – 25 μm, <bold>21, 22, 25</bold> – 50 μm.</p></caption><graphic xmlns:xlink="http://www.w3.org/1999/xlink" xlink:href="ZooKeys-233-001-g004.jpg" position="float" orientation="portrait" xlink:type="simple"/></fig><fig id="F5" position="float" orientation="portrait"><label>Figures 29–34.</label><caption><p><italic><tp:taxon-name>Maxinia arctomontana</tp:taxon-name></italic> gen. et sp. n., protonymph <bold>(29–31)</bold> and larva <bold>(32–34) 29</bold> idiosomal dorsum <bold>30</bold> gnathotectum <bold>31</bold> idiosomal venter <bold>32</bold> idiosomal venter <bold>33</bold> gnathotectum <bold>34</bold> idiosomal dorsum. Scales: <bold>29, 31, 32, 34</bold> – 50 μm, <bold>30, 33</bold> – 25 μm.</p></caption><graphic xmlns:xlink="http://www.w3.org/1999/xlink" xlink:href="ZooKeys-233-001-g005.jpg" position="float" orientation="portrait" xlink:type="simple"/></fig><fig id="F6" position="float" orientation="portrait"><label>Figure 35.</label><caption><p>Records of<italic><tp:taxon-name>Maxinia arctomontana</tp:taxon-name></italic> gen. et sp. n.</p></caption><graphic xmlns:xlink="http://www.w3.org/1999/xlink" xlink:href="ZooKeys-233-001-g006.jpg" position="float" orientation="portrait" xlink:type="simple"/></fig></tp:treatment-sec><ref-list><ref id="B24"><mixed-citation xmlns:xlink="http://www.w3.org/1999/xlink" xlink:type="simple"><person-group><name name-style="western"><surname>Lindquist</surname><given-names>EE</given-names></name><name name-style="western"><surname>Evans</surname><given-names>GO</given-names></name></person-group> (<year>1965</year>)<article-title> Taxonomic concepts in the Ascidae, with a modified setal nomenclature for the idiosoma of the Gamasina (Acarina: Mesostigmata).</article-title><source>Memoirs of the Entomological Society of Canada </source><volume>47</volume>: <fpage>1</fpage>-<lpage>64</lpage>. doi: <ext-link ext-link-type="uri" xlink:href="http://dx.doi.org/10.4039/entm9747fv" xlink:type="simple">10.4039/entm9747fv</ext-link></mixed-citation></ref></ref-list></tp:taxon-treatment>
